# Supplementary material for: Rapid mapping of urinary schistosomiasis: An appraisal of the diagnostic efficacy of some questionnaire-based indices among high school students in Katsina State, northwestern Nigeria
Source: PLoS Negl Trop Dis. 2017 Apr 3;11(4):e0005518. doi: 10.1371/journal.pntd.0005518 (PMC5391124; doi:10.1371/journal.pntd.0005518)
Supplement: S1 Table — (XLSX) [file pntd.0005518.s003.xlsx]

## Sheet: Sheet1
NAME OF SCHOOL	LATITUDE (N)	LONGITUDE (E)	Prevalence of S. haematobium Infection (%)	Average intensity of infection (eggs/10 ml of urine)
Government Pilot Senior Sec. School, Dutsin-Ma	12° 26.32ʹ	7° 28.64ʹ	25.34	56.22
Government Senior Sec. School, Darawa, Dutsin-Ma	12° 28.99ʹ	7° 29.32ʹ	48.63	8.55
Community Day Senior Sec. School, Kofa, Dutsin-Ma	12° 27.87ʹ	7° 31.00ʹ	27.27	66.72
Government Pilot Senior Sec. School, Safana	12° 24.88ʹ	7° 25.03ʹ	18.95	5.52
Government Senior Sec. School, Tsaskiya, Safana	12° 33.05ʹ	7° 20.73ʹ	46.15	52.28
Community Day Senior Sec. School, Kofa, Safana	12° 24.28ʹ	7° 24.97ʹ	23.53	3.33
Government Pilot Junior Sec. School, Dutsin-Ma	12° 26.32ʹ	7° 28.64ʹ	22.13	27.7
Government Junior Sec. School, Darawa, Dutsin-Ma	12° 28.92ʹ	7° 29.30ʹ	21.33	6.03
Community Day Junior Sec. School, Kofa, Dutsin-Ma	12° 27.87ʹ	7° 31.00ʹ	24.6	44.26
Government Pilot Junior Sec. School, Safana	12° 24.94ʹ	7° 24.99ʹ	10.91	22
Government Junior Sec. School, Tsaskiya, Safana	12° 33.05ʹ	7° 20.73ʹ	34.62	29.24
Community Day Junior Sec. School, Kofa, Safana	12° 24.28ʹ	7° 24.97ʹ	20	11.81
